# Supplementary material for: Data for the narrative skills of Urdu-speaking preschoolers
Source: Data Brief. 2021 Jan 11;34:106737. doi: 10.1016/j.dib.2021.106737 (PMC7829140; doi:10.1016/j.dib.2021.106737)
Supplement: Supplementary file 1 [file mmc1.xlsx]

## Sheet: Rawdata
Variables	Demograhics			Screener		Macrostrcure	Microstructure
	Serial.number	Participant_age	Participant_gender	IQ_scores	HP-CATEGORICAL	Highpoint_scores	Conjunctive.cohesion	Referential.cohesion	Total-cohesive devices used	TNW_total	TNW_40_controlled	NDW_total	NDW_40_controlled	MLU	Total No.of.utterances
	1	4.1	girl	110		7	6	7	13	291	40	108	26	2.84	38
	2	4.3	boy	94		5	3	6	9	79	40	36	21	3	12
	3	4	girl	94		5	2	4	6	256	40	78	25	2.17	24
	4	4.3	boy	102		7	3	8	11	167	40	58	28	2.42	36
	5	4.5	boy	94		5	3	6	9	183	40	67	26	2.48	67
	6	4	girl	99		5	3	4	7	82	40	32	23	2.91	11
	7	4.8	boy	97		5	2	3	5	72	40	35	19	1.52	63
	8	4	boy	109		7	6	5	11	122	40	58	26	2.15	27
	9	4.1	boy	102		4	3	1	4	84	40	33	14	2.2	15
	10	4.3	boy	110		5	3	6	9	111	40	56	33	2.67	21
	11	4.3	girl	90		5	1	0	1	96	40	25	13	1.32	19
	12	4.1	boy	101		4	2	1	3	77	40	29	26	1.6	18
	13	4.5	boy	98		5	2	0	2	48	40	29	24	1.86	14
	14	4.1	boy	93		7	2	0	2	52	40	28	27	2.15	13
	15	4.1	girl	110		5	2	0	2	50	40	26	25	2	13
	16	4.2	girl	110		5	3	6	9	166	40	50	24	1.92	26
	17	4.3	girl	99		4	3	9	12	382	40	87	18	1.89	46
	18	4.5	girl	106		5	1	1	2	47	40	24	24	1.71	14
	19	4	boy	110		5	3	4	7	145	40	61	25	2.26	27
	20	4.2	boy	109		5	2	1	3	56	40	34	27	3.4	10
	21	4.2	boy	113		5	4	4	8	145	40	49	20	2.23	22
	22	4.1	girl	112		3	1	3	4	42	40	21	21	1.91	11
	23	4.8	girl	120		7	1	3	4	81	40	44	24	2.2	20
	24	4.4	boy	102		7	2	3	5	97	40	47	23	2.61	14
	25	4.5	boy	96		4	1	3	4	54	40	35	33	2.18	16
	26	4.9	girl	96		5	1	4	5	144	40	57	26	2.04	28
	27	4.3	girl	96		6	2	5	7	109	40	52	23	2.36	24
	28	4.9	boy	91		5	4	5	9	97	40	54	30	3.18	17
	29	4.3	girl	102		5	4	6	10	144	40	64	17	3.2	20
	30	4.6	boy	100		5	3	2	5	85	40	41	32	2.28	18
	31	4.8	girl	95		7	1	3	4	109	40	46	24	2	23
	32	4.3	girl	99		5	3	4	7	85	40	42	26	3.23	13
	33	4.7	boy	91		4	4	4	8	73	40	48	34	3.69	13
	34	4.3	girl	107		5	2	7	9	68	40	64	31	4.27	15
	35	4.1	boy	97		7	3	3	6	120	40	45	22	1.9	24
	36	4.1	boy	113		5	1	3	4	102	40	43	28	2.15	20
	37	4.6	girl	95		5	2	1	3	40	40	17	17	2.13	8
	38	4.2	girl	118		7	4	7	11	233	40	85	25	2.66	32
	39	4	girl	97		5	2	4	6	59	40	33	29	2.75	12
	40	4.6	girl	95		5	1	5	6	89	40	40	22	2.11	16
	41	5.3	boy	107		5	3	4	7	55	40	33	26	2.36	14
	42	5.1	girl	116		7	2	5	7	136	40	58	32	2.42	24
	43	5.4	girl	121		5	2	1	3	54	40	33	27	2.54	13
	44	5.3	girl	108		5	2	3	5	139	40	51	24	2.12	24
	45	5.6	boy	102		5	2	5	7	74	40	33	20	2.06	16
	46	5.5	boy	95		5	5	5	10	165	40	64	22	2.46	26
	47	5.2	girl	102		5	3	6	9	102	40	49	29	2.72	18
	48	5.6	boy	120		6	3	3	6	69	40	41	30	2.56	17
	49	5.3	girl	98		5	3	7	10	137	40	55	21	2.5	22
	50	5.5	boy	91		7	2	4	6	69	40	37	25	1.85	20
	51	5.7	girl	93		5	2	1	3	40	40	27	27	3	9
	52	5.4	girl	98		5	3	1	4	48	40	26	23	2.36	11
	53	5.5	girl	100		5	2	0	2	50	40	27	21	2.25	12
	54	5.7	boy	105		5	4	7	11	115	40	54	27	2.7	20
	55	5.5	boy	95		5	1	1	2	49	40	30	24	2.5	12
	56	5.5	boy	102		7	5	7	12	122	40	63	32	3	21
	57	5.5	boy	103		6	2	6	8	175	40	72	26	2.67	27
	58	5.1	boy	99		5	1	3	4	69	40	36	16	2.77	13
	59	5.4	girl	98		5	2	1	3	40	40	24	24	2.18	11
	60	5.4	girl	93		7	4	7	11	205	40	75	29	2.59	29
	61	5.8	girl	98		5	2	7	9	179	40	78	29	1.9	41
	62	5.7	boy	97		5	1	6	7	53	40	36	29	3	12
	63	5.2	girl	114		7	4	10	14	249	40	99	27	2.61	38
	64	5.1	boy	97		5	3	6	9	133	40	73	30	2.92	25
	65	5.2	girl	102		5	5	4	9	263	40	57	23	1.36	43
	66	5.2	girl	102		5	1	1	2	78	40	39	19	2.05	19
	67	5.5	boy	110		7	3	7	10	132	40	57	26	2.71	21
	68	5.6	boy	92		7	5	8	13	255	40	93	30	2.27	41
	69	5.8	girl	97		5	3	7	10	178	40	74	22	2.64	28
	70	5.7	girl	97		5	2	1	3	54	40	26	22	1.44	18
	71	5.4	boy	105		5	4	5	9	113	40	54	29	2.45	22
	72	5.8	boy	110		5	3	6	9	99	40	42	26	2.8	15
	73	5.5	girl	97		5	1	2	3	87	40	30	24	1.5	20
	74	5.7	girl	91		5	2	3	5	91	40	44	28	2.44	18
	75	5.3	boy	113		5	2	2	4	76	40	39	23	2.29	17
	76	5.4	boy	98		5	6	2	8	70	40	46	29	3.54	13
	77	5.3	boy	105		5	2	2	4	75	40	32	28	2.29	14
	78	5.6	boy	95		7	2	3	5	96	40	44	23	2.09	21
	79	5.6	boy	105		5	3	7	10	123	40	67	28	3.53	19
	80	5.5	boy	105		7	2	4	6	105	40	41	21	1.95	21
